# Supplementary material for: Ngn3-Positive Cells Arise from Pancreatic Duct Cells
Source: Int J Mol Sci. 2021 Aug 9;22(16):8548. doi: 10.3390/ijms22168548 (PMC8395223; doi:10.3390/ijms22168548)
Supplement: Supplementary file 1 [file ijms-22-08548-s001.zip]

Archive with 2 entries (1 files):
- ijms-1337334-supplementary/
- ijms-1337334-supplementary/Sup figure 1-3 Table.pdf
